# Supplementary material for: Arbuscular-Mycorrhizal Symbiosis in Medicago Regulated by the Transcription Factor MtbHLHm1;1 and the Ammonium Facilitator Protein MtAMF1;3
Source: Int J Mol Sci. 2023 Sep 19;24(18):14263. doi: 10.3390/ijms241814263 (PMC10532333; doi:10.3390/ijms241814263)
Supplement: Supplementary file 1 [file ijms-24-14263-s001.zip]

Archive with 1 entries (1 files):
- ijms-2539762-supplementary.pdf
